# Supplementary material for: Comprehensive characterization of immune landscape of Indian and Western triple negative breast cancers
Source: Transl Oncol. 2022 Aug 11;25:101511. doi: 10.1016/j.tranon.2022.101511 (PMC9386467; doi:10.1016/j.tranon.2022.101511)
Supplement: Supplementary file 1 [file mmc1.xlsx]

## Sheet: 1A Immunotypes Indian TNBC
Supplementary Table 1A. Indian TNBC Samples and immunotypes
samples	immunotypes
1002	1
1004	1
1056	1
1218	1
1175	1
1190	1
1198	1
1306	1
1383	1
1567	1
1614	1
1110	1
1132	1
1159	1
4005	1
4008	1
4013	1
4031	1
4034	1
4037	1
4038	1
4041	1
4015	1
4016	1
4017	1
4018	1
4028	1
1114	1
1638	1
4044	1
996	1
1093	2
1234	2
1178	2
1180	2
1387	2
1550	2
1124	2
1137	2
1153	2
1238	2
4001	2
4003	2
4004	2
4007	2
4010	2
4012	2
4029	2
4014	2
4025	2
1555	2
1643	2
4043	2
4045	2
995	2
1003	3
1040	3
1041	3
1045	3
1168	3
1318	3
1338	3
1369	3
1370	3
1506	3
1526	3
1532	3
1554	3
1563	3
1113	3
1125	3
1146	3
4002	3
4009	3
4011	3
4030	3
4032	3
4033	3
4036	3
4040	3
4042	3
4021	3
4022	3
4023	3
4024	3
1227	3
1316	3
993	3

## Sheet: 1B SAM analysis
Supplementary Table 1B. SAM analysis results
SAM Analysis for the Multi-Class Case with 3 Classes
s0 = 1.8639 (The 50 % quantile of the s values.)
Number of permutations: 100
MEAN number of falsely called variables is computed.
	Delta	p0	FALSE	Called	FDR
1	0.1	0.085	314.92	381	0.069872
2	1.3	0.085	29.17	281	0.008775
3	2.4	0.085	3.99	215	0.001569
4	3.6	0.085	0.49	163	0.000254
5	4.8	0.085	0.12	122	8.31e-05
6	5.9	0.085	0.03	95	2.67e-05
7	7.1	0.085	0	70	0
8	8.3	0.085	0	42	0
9	9.4	0.085	0	17	0
10	10.6	0.085	0	0	0

## Sheet: 1C PAM Centroids
Supplementary Table 1C. PAM centroids
Genes	Immunotype 1 Score	Immunotype 2 Score	Immunotype 3 Score
ABCB1	0.2365	-0.0056	-0.2181
AIRE	0.1115	0.4055	-0.3997
ALCAM	-0.1984	-0.011	0.1944
AMBP	-0.0729	0.2173	-0.0896
ATM	0.1248	0.1893	-0.2549
BAGE	-0.0701	0.3888	-0.2169
BATF	0.222	-0.0988	-0.1367
BLK	0.4249	-0.0841	-0.338
BLNK	0.3608	-0.3443	-0.0885
BST2	0.2414	-0.1675	-0.105
BTK	0.2599	-0.1262	-0.1524
BTLA	0.4927	-0.0933	-0.395
C3	0.1814	-0.1062	-0.0932
C7	0.1505	0.1517	-0.2517
C8B	-0.1383	0.2659	-0.0635
C8G	0.1974	0.0641	-0.2321
C9	0.1192	0.2737	-0.311
CARD11	0.3866	-0.2038	-0.215
CASP10	0.0868	0.2163	-0.2388
CCL14	0.0346	0.2506	-0.2148
CCL19	0.3375	0.1248	-0.4078
CCL21	0.106	0.1338	-0.1969
CCL25	0.1765	0.2172	-0.3238
CCL27	-0.1681	0.3027	-0.0623
CCL28	0.1265	-0.3356	0.1252
CCL4	0.2105	-0.1099	-0.1178
CCL5	0.4662	-0.1721	-0.3128
CCL8	0.2677	-0.1399	-0.1497
CCR1	0.1979	-0.2444	-0.0081
CCR2	0.3696	-0.1922	-0.2075
CCR3	0.11	0.239	-0.2771
CCR4	0.2642	-0.0119	-0.2395
CCR5	0.439	-0.2471	-0.2326
CCR6	0.2191	-0.0091	-0.1991
CCR7	0.4836	-0.1074	-0.3762
CD160	0.1413	0.3314	-0.3737
CD180	0.3148	-0.2975	-0.0794
CD19	0.4684	-0.1081	-0.3614
CD1A	0.108	0.1243	-0.1918
CD1C	0.1507	0.0325	-0.1653
CD1D	0.2305	-0.0916	-0.1499
CD1E	0.0194	0.256	-0.2045
CD2	0.4612	-0.1762	-0.305
CD22	0.3947	-0.0493	-0.3349
CD244	0.4205	-0.2753	-0.1948
CD247	0.4054	-0.0998	-0.3083
CD27	0.4578	-0.1794	-0.2996
CD274	0.389	-0.2201	-0.2054
CD28	0.3555	-0.214	-0.1784
CD37	0.3924	-0.1272	-0.2761
CD38	0.4996	-0.2614	-0.2792
CD3D	0.4298	-0.0908	-0.3377
CD3E	0.4747	-0.1885	-0.3088
CD3G	0.3319	-0.0497	-0.2757
CD40LG	0.3486	0.0119	-0.3361
CD48	0.4168	-0.1621	-0.2737
CD5	0.3426	-0.0399	-0.2928
CD53	0.2981	-0.202	-0.1331
CD6	0.3753	-0.0918	-0.2859
CD7	0.3898	-0.162	-0.2483
CD70	0.1919	0.1634	-0.2991
CD79A	0.4254	-0.2728	-0.2013
CD79B	0.4164	-0.0906	-0.3252
CD80	0.2844	-0.1647	-0.1474
CD86	0.2462	-0.215	-0.0749
CD8A	0.4513	-0.1439	-0.3193
CD8B	0.4256	-0.1047	-0.3237
CD96	0.4131	-0.1327	-0.2916
CEACAM8	0.0447	0.2546	-0.2272
CFB	0.184	-0.2612	0.0171
CFD	0.0581	0.1581	-0.1696
CFP	0.1044	0.2435	-0.2752
CHIT1	0.2048	0.0311	-0.215
CLEC4C	0.4652	-0.1589	-0.3214
CLEC5A	-0.0119	-0.2064	0.1613
CLEC6A	0.1502	0.1864	-0.2767
CLEC7A	0.1463	-0.2924	0.0752
CLU	0.1519	0.0935	-0.2107
CR2	0.3599	-0.1289	-0.2443
CSF2RB	0.4462	-0.1358	-0.3205
CSF3	-0.0605	0.3657	-0.2091
CT45A1	-0.1324	0.3748	-0.1483
CTAGE1	-0.04	0.4544	-0.2929
CTCFL	-0.0575	0.3634	-0.2103
CTLA4	0.3769	0.0029	-0.3562
CTSG	0.0734	0.1608	-0.1858
CTSW	0.404	-0.1302	-0.2849
CXCL10	0.3378	-0.2178	-0.1589
CXCL11	0.3441	-0.1162	-0.2388
CXCL13	0.4825	-0.2365	-0.2813
CXCL14	0.1931	0.1312	-0.2769
CXCL9	0.4925	-0.1217	-0.3741
CXCR1	0.0682	0.1683	-0.1865
CXCR2	0.0199	0.2312	-0.1869
CXCR3	0.4351	-0.1312	-0.3133
CXCR5	0.5086	-0.2477	-0.2977
CXCR6	0.4354	-0.2339	-0.2389
CYBB	0.3103	-0.2073	-0.1407
DDX43	-0.0622	0.2642	-0.1337
EBI3	0.3701	-0.2005	-0.2018
ELANE	0.1679	0.0603	-0.2015
EOMES	0.4606	-0.1788	-0.3027
FCER2	0.3082	-0.0023	-0.2879
FCGR1A	0.2289	-0.0629	-0.1693
FCGR3A	0.2704	-0.2286	-0.0878
FLT3	0.4015	-0.0353	-0.3515
FOXJ1	-0.1592	0.1956	0.0073
FOXP3	0.3189	-0.0293	-0.2783
FUT5	0.0047	0.3333	-0.2468
FUT7	0.3195	0.0428	-0.3313
GAGE1	-0.0498	0.2317	-0.1217
GNLY	0.4276	-0.2378	-0.2287
GZMA	0.4179	-0.2197	-0.2328
GZMB	0.5274	-0.2909	-0.2839
GZMH	0.4474	-0.1998	-0.275
GZMK	0.3582	-0.1058	-0.2596
GZMM	0.3419	-0.0412	-0.2912
HAMP	0.2653	-0.1345	-0.1514
HLA.DOB	0.3762	-0.2114	-0.1996
HLA.DPB1	0.2332	-0.1857	-0.084
HLA.DQA1	0.1574	0.0629	-0.1936
HLA.DQB1	0.161	0.0931	-0.219
ICAM1	0.279	-0.2241	-0.0991
ICAM4	0.1487	0.1899	-0.2778
ICOS	0.4491	-0.0944	-0.3533
IDO1	0.4369	-0.1918	-0.271
IFI27	0.2403	-0.143	-0.1217
IFIH1	0.2882	-0.1675	-0.1489
IFIT1	0.2175	-0.0939	-0.136
IFIT2	0.2851	-0.2693	-0.072
IFITM1	0.1817	-0.1365	-0.0714
IFNA17	0.0546	0.5338	-0.4394
IFNA7	-0.0204	0.389	-0.2637
IFNB1	0.0347	0.3651	-0.2981
IFNG	0.3409	0.0679	-0.3696
IFNL1	0.0203	0.2038	-0.1673
IFNL2	0.0844	0.3756	-0.3524
IGF1R	-0.2106	0.2389	0.0241
IGLL1	-0.0542	0.5115	-0.3211
IL12A	0.1833	0.0035	-0.1748
IL12B	0.1201	0.312	-0.3398
IL12RB1	0.3839	-0.0152	-0.3495
IL12RB2	0.1493	0.0914	-0.2067
IL13	0.0308	0.32	-0.2617
IL13RA2	-0.1983	0.2605	-0.0032
IL17B	-0.0867	0.2539	-0.1032
IL17F	-0.0826	0.3654	-0.1881
IL18R1	0.2877	-0.1147	-0.1868
IL18RAP	0.332	0.028	-0.3322
IL1A	-0.2136	0.327	-0.0372
IL1R2	0.2414	-0.1119	-0.1454
IL1RAPL2	-0.0883	0.3407	-0.1648
IL21	0.4226	0.1174	-0.4824
IL21R	0.4163	-0.0953	-0.3217
IL22RA1	-0.1191	0.2219	-0.0496
IL22RA2	0.1741	-0.2194	-0.004
IL23R	-0.0514	0.2438	-0.129
IL24	-0.0561	0.3553	-0.2057
IL27	0.093	0.2782	-0.2897
IL2RA	0.3161	-0.0906	-0.2311
IL2RB	0.4605	-0.1433	-0.3284
IL2RG	0.4421	-0.2172	-0.2573
IL32	0.2477	-0.184	-0.0989
IL3RA	0.2007	-0.0633	-0.1425
IL4	-0.0498	0.3036	-0.174
IL5	0.0419	0.3657	-0.3053
IL5RA	0.0319	0.2645	-0.2223
IL7	0.1557	0.0601	-0.19
IL7R	0.3296	-0.1153	-0.2258
IL8	-0.2165	-0.0458	0.2367
IRF1	0.3574	-0.1544	-0.2234
IRF4	0.4283	-0.1809	-0.2707
IRF7	0.208	-0.0704	-0.1442
IRF8	0.3941	-0.1108	-0.2896
ISG15	0.2102	-0.1085	-0.1186
ISG20	0.2934	-0.1339	-0.1782
ITGA2B	-0.215	0.1419	0.0988
ITGAL	0.4294	-0.1303	-0.3086
ITK	0.4514	-0.0375	-0.3968
JAK3	0.3674	-0.1156	-0.2611
KIR	0.2752	-0.0804	-0.2
KIR	0.2317	-0.0635	-0.1715
KIR3DL2	0.0953	0.4252	-0.3987
KIR3DL3	0.0007	0.326	-0.2377
KLRB1	0.3368	-0.1845	-0.1821
KLRC1	0.2973	-0.1156	-0.1952
KLRC2	0.4771	-0.1323	-0.3519
KLRD1	0.236	-0.1499	-0.1128
KLRG1	0.2527	-0.0979	-0.1662
KLRK1	0.4491	-0.1309	-0.3266
LAG3	0.5498	-0.3107	-0.2905
LAMP3	0.3918	-0.2158	-0.2112
LBP	0.0797	-0.2395	0.0993
LCK	0.4034	-0.0932	-0.3112
LCN2	-0.0319	-0.2303	0.1975
LILRA1	0.0823	0.2065	-0.2275
LILRA4	0.2661	0.0847	-0.3116
LILRB1	0.3324	-0.2786	-0.1097
LILRB3	0.1983	-0.0328	-0.1624
LRRN3	0.1077	0.2819	-0.3062
LTA	0.3893	-0.0797	-0.3077
LTB	0.4198	-0.0351	-0.3688
LTF	0.3178	-0.4561	0.0332
LTK	0.0458	0.3065	-0.2659
LY9	0.37	-0.131	-0.2524
MAGEA3	-0.046	0.2971	-0.1729
MAGEB2	-0.0476	0.5117	-0.3274
MAGEC1	-0.1264	0.2395	-0.0554
MAGEC2	-0.0989	0.2966	-0.1228
MARCO	0.3002	-0.1428	-0.1781
MASP1	-0.0201	0.287	-0.1898
MASP2	-0.1006	0.3994	-0.196
MEFV	0.2518	-0.0304	-0.2144
MICB	0.2681	-0.0674	-0.2028
MPPED1	-0.0619	0.4683	-0.2824
MS4A1	0.4847	-0.0771	-0.3993
MST1R	0.0657	-0.2355	0.1095
MX1	0.2728	-0.107	-0.1785
NCAM1	-0.1769	0.248	-0.0142
NCR1	0.3405	-0.1591	-0.2042
NEFL	0.0174	0.2092	-0.1685
NOD2	0.1282	-0.2197	0.0393
OAS3	0.2536	-0.1943	-0.0969
PAX5	0.3811	0.0903	-0.4237
PDCD1	0.5032	-0.1233	-0.3831
PDCD1LG2	0.3404	-0.24	-0.1452
PLA2G1B	-0.0827	0.2262	-0.0869
PMCH	-0.1173	0.4062	-0.1852
POU2AF1	0.4606	-0.2629	-0.2414
PPBP	-0.171	0.1598	0.0445
PRAME	0.0095	0.2025	-0.1562
PRF1	0.4899	-0.2347	-0.2895
PSMB9	0.3537	-0.1541	-0.2203
PTGDR2	0.0462	0.3299	-0.2833
PTPRC	0.3374	-0.1675	-0.1952
ROPN1	-0.1247	0.3357	-0.127
RRAD	-0.081	0.343	-0.1734
RUNX3	0.2977	-0.124	-0.1895
S100A12	-0.0284	0.2829	-0.1791
S100A7	-0.0315	-0.3537	0.2868
S100A8	0.0024	-0.3702	0.267
SELL	0.4685	-0.1235	-0.3502
SELPLG	0.2474	-0.172	-0.1073
SEMG1	-0.037	0.2437	-0.1425
SH2D1A	0.4561	-0.1316	-0.3328
SH2D1B	0.1835	0.2835	-0.3786
SLAMF1	0.4684	-0.1907	-0.3013
SLAMF6	0.473	-0.2313	-0.2761
SLAMF7	0.4846	-0.2982	-0.2383
SOCS1	0.3381	-0.2258	-0.1534
SPN	0.3866	-0.0803	-0.3048
ST6GAL1	0.2068	-0.1859	-0.0591
STAT1	0.346	-0.218	-0.1665
STAT4	0.2891	-0.0389	-0.2433
SYCP1	-0.1383	0.3187	-0.1019
TAL1	-0.0882	0.2217	-0.0784
TAP1	0.3901	-0.1824	-0.2338
TARP	0.2886	-0.0819	-0.2116
TBX21	0.3558	-0.0036	-0.3316
TIGIT	0.4646	-0.142	-0.3331
TLR10	0.3459	-0.1667	-0.2037
TLR7	0.2224	-0.0213	-0.1934
TLR8	0.2972	-0.1378	-0.1789
TLR9	0.2231	0.0162	-0.2213
TNF	0.2333	-0.1393	-0.1178
TNFRSF13B	0.4954	-0.1817	-0.3333
TNFRSF13C	0.3657	-0.0693	-0.2932
TNFRSF17	0.4239	-0.2799	-0.1946
TNFRSF18	0.1636	0.0851	-0.2156
TNFRSF8	0.2899	-0.0204	-0.2575
TNFRSF9	0.4089	-0.1485	-0.2762
TNFSF13B	0.315	-0.1875	-0.1596
TNFSF14	0.2704	-0.177	-0.1253
TNFSF15	0.2261	-0.205	-0.0633
TPTE	-0.1053	0.2785	-0.1036
TXK	0.3435	-0.096	-0.2528
VCAM1	0.302	-0.0886	-0.2193
VEGFA	-0.1977	0.0808	0.127
XCL2	0.2553	0.0484	-0.275
XCR1	0.2098	0.0681	-0.2466
ZAP70	0.399	-0.0697	-0.3241

## Sheet: 1D Immunotype-specific genes
Supplementary Table 1D. 204 immunotype-specific genes defined using PAM centroids from Supplementary Table 1C.
Immunotype-1 genes	Immunotype-2 genes	Immunotype-3 genes
ABCB1	AMBP	ALCAM
BATF	BAGE	CLEC5A
BLK	C8B	IL8
BLNK	CCL27	LCN2
BST2	CSF3	S100A7
BTK	CT45A1
BTLA	CTAGE1
C3	CTCFL
CARD11	DDX43
CCL4	GAGE1
CCL5	IFNA7
CCL8	IGLL1
CCR1	IL13RA2
CCR2	IL17B
CCR4	IL17F
CCR5	IL1A
CCR6	IL1RAPL2
CCR7	IL22RA1
CD180	IL23R
CD19	IL24
CD1D	IL4
CD2	MAGEA3
CD22	MAGEB2
CD244	MAGEC1
CD247	MAGEC2
CD27	MASP1
CD274	MASP2
CD28	MPPED1
CD37	NCAM1
CD38	PLA2G1B
CD3D	PMCH
CD3E	ROPN1
CD3G	RRAD
CD48	S100A12
CD5	SEMG1
CD53	SYCP1
CD6	TAL1
CD7	TPTE
CD79A
CD79B
CD80
CD86
CD8A
CD8B
CD96
CLEC4C
CR2
CSF2RB
CTSW
CXCL10
CXCL11
CXCL13
CXCL9
CXCR3
CXCR5
CXCR6
CYBB
EBI3
EOMES
FCER2
FCGR1A
FCGR3A
FLT3
FOXP3
GNLY
GZMA
GZMB
GZMH
GZMK
GZMM
HAMP
HLA.DOB
HLA.DPB1
ICAM1
ICOS
IDO1
IFI27
IFIH1
IFIT1
IFIT2
IFITM1
IL12RB1
IL18R1
IL1R2
IL21R
IL22RA2
IL2RA
IL2RB
IL2RG
IL32
IL3RA
IL7R
IRF1
IRF4
IRF7
IRF8
ISG15
ISG20
ITGAL
ITK
JAK3
KIR_Inhibiting_Subgroup_1
KIR_Inhibiting_Subgroup_2
KLRB1
KLRC1
KLRC2
KLRD1
KLRG1
KLRK1
LAG3
LAMP3
LCK
LILRB1
LILRB3
LTA
LTB
LY9
MARCO
MEFV
MICB
MS4A1
MX1
NCR1
OAS3
PDCD1
PDCD1LG2
POU2AF1
PRF1
PSMB9
PTPRC
RUNX3
SELL
SELPLG
SH2D1A
SLAMF1
SLAMF6
SLAMF7
SOCS1
SPN
ST6GAL1
STAT1
STAT4
TAP1
TARP
TBX21
TIGIT
TLR10
TLR7
TLR8
TNF
TNFRSF13B
TNFRSF13C
TNFRSF17
TNFRSF8
TNFRSF9
TNFSF13B
TNFSF14
TNFSF15
TXK
VCAM1
ZAP70

## Sheet: 1E Immunotypes TCGA TNBC
Supplementary Table 1E. TNBC TNBC Samples and immunotypes
TCGA samples	TCGA TNBC immunotypes
TCGA.A8.A07C.01	Immunotype-1
TCGA.AN.A0AL.01	Immunotype-1
TCGA.B6.A0RS.01	Immunotype-1
TCGA.BH.A0B3.01	Immunotype-1
TCGA.BH.A0E6.01	Immunotype-2
TCGA.BH.A18V.01	Immunotype-2
TCGA.D8.A13Z.01	Immunotype-2
TCGA.D8.A1JF.01	Immunotype-2
TCGA.D8.A1JG.01	Immunotype-1
TCGA.A7.A0CE.01	Immunotype-2
TCGA.AR.A0U1.01	Immunotype-2
TCGA.AR.A1AY.01	Immunotype-2
TCGA.A2.A0T0.01	Immunotype-3
TCGA.A2.A0YE.01	Immunotype-3
TCGA.A7.A0DA.01	Immunotype-3
TCGA.B6.A0IK.01	Immunotype-3
TCGA.BH.A0AV.01	Immunotype-3
TCGA.BH.A0WA.01	Immunotype-3
TCGA.E9.A1ND.01	Immunotype-3
TCGA.EW.A1OW.01	Immunotype-3
TCGA.A7.A26G.01	Immunotype-1
TCGA.AR.A0TU.01	Immunotype-1
TCGA.BH.A0BW.01	Immunotype-1
TCGA.D8.A1XQ.01	Immunotype-1
TCGA.E2.A14N.01	Immunotype-1
TCGA.EW.A1P4.01	Immunotype-1
TCGA.A2.A04P.01	Immunotype-1
TCGA.A2.A04Q.01	Immunotype-1
TCGA.A2.A04T.01	Immunotype-1
TCGA.A2.A0CM.01	Immunotype-1
TCGA.A2.A0ST.01	Immunotype-1
TCGA.A2.A0SX.01	Immunotype-1
TCGA.A8.A08R.01	Immunotype-1
TCGA.A8.A09X.01	Immunotype-1
TCGA.AO.A0J4.01	Immunotype-1
TCGA.AO.A128.01	Immunotype-1
TCGA.AO.A129.01	Immunotype-1
TCGA.AQ.A04J.01	Immunotype-1
TCGA.AR.A0TS.01	Immunotype-1
TCGA.AR.A0U0.01	Immunotype-1
TCGA.AR.A1AI.01	Immunotype-1
TCGA.AR.A1AQ.01	Immunotype-1
TCGA.AR.A1AR.01	Immunotype-1
TCGA.B6.A0RT.01	Immunotype-1
TCGA.BH.A0B9.01	Immunotype-1
TCGA.BH.A0BG.01	Immunotype-1
TCGA.BH.A0BL.01	Immunotype-1
TCGA.BH.A0RX.01	Immunotype-1
TCGA.BH.A1FC.01	Immunotype-1
TCGA.C8.A12V.01	Immunotype-1
TCGA.C8.A26X.01	Immunotype-1
TCGA.D8.A1JL.01	Immunotype-1
TCGA.D8.A27M.01	Immunotype-1
TCGA.E2.A14R.01	Immunotype-1
TCGA.E2.A14X.01	Immunotype-1
TCGA.E2.A159.01	Immunotype-1
TCGA.E2.A1AZ.01	Immunotype-1
TCGA.E2.A1B6.01	Immunotype-1
TCGA.E2.A1L7.01	Immunotype-1
TCGA.E2.A1LH.01	Immunotype-1
TCGA.EW.A1OV.01	Immunotype-1
TCGA.EW.A1P7.01	Immunotype-1
TCGA.EW.A1PB.01	Immunotype-1
TCGA.A2.A0D2.01	Immunotype-2
TCGA.AN.A0XU.01	Immunotype-2
TCGA.C8.A134.01	Immunotype-2
TCGA.D8.A147.01	Immunotype-2
TCGA.A1.A0SK.01	Immunotype-2
TCGA.A1.A0SO.01	Immunotype-2
TCGA.A1.A0SP.01	Immunotype-2
TCGA.A2.A04U.01	Immunotype-2
TCGA.A2.A1G6.01	Immunotype-2
TCGA.AN.A04D.01	Immunotype-2
TCGA.AN.A0AR.01	Immunotype-2
TCGA.AN.A0AT.01	Immunotype-2
TCGA.AN.A0FL.01	Immunotype-2
TCGA.AN.A0FX.01	Immunotype-2
TCGA.AN.A0G0.01	Immunotype-2
TCGA.AO.A0JL.01	Immunotype-2
TCGA.AO.A12F.01	Immunotype-2
TCGA.B6.A0IE.01	Immunotype-2
TCGA.B6.A0IQ.01	Immunotype-2
TCGA.B6.A0RG.01	Immunotype-2
TCGA.B6.A0RN.01	Immunotype-2
TCGA.B6.A0RU.01	Immunotype-2
TCGA.B6.A0WX.01	Immunotype-2
TCGA.BH.A0E0.01	Immunotype-2
TCGA.BH.A18Q.01	Immunotype-2
TCGA.BH.A18T.01	Immunotype-2
TCGA.BH.A1EW.01	Immunotype-2
TCGA.C8.A1HJ.01	Immunotype-2
TCGA.D8.A142.01	Immunotype-2
TCGA.D8.A143.01	Immunotype-2
TCGA.D8.A27H.01	Immunotype-2
TCGA.E2.A158.01	Immunotype-2
TCGA.E2.A1LG.01	Immunotype-2
TCGA.E2.A1LL.01	Immunotype-2
TCGA.E2.A1LS.01	Immunotype-2
TCGA.E9.A22G.01	Immunotype-2
TCGA.EW.A1P1.01	Immunotype-2
TCGA.AR.A0U4.01	Immunotype-3
TCGA.A2.A0D0.01	Immunotype-3
TCGA.A2.A0T2.01	Immunotype-3
TCGA.A2.A0YM.01	Immunotype-3
TCGA.A7.A26F.01	Immunotype-3
TCGA.A7.A26I.01	Immunotype-3
TCGA.A8.A07O.01	Immunotype-3
TCGA.AO.A03U.01	Immunotype-3
TCGA.AO.A0J2.01	Immunotype-3
TCGA.AO.A0J6.01	Immunotype-3
TCGA.AO.A124.01	Immunotype-3
TCGA.AR.A256.01	Immunotype-3
TCGA.B6.A0RE.01	Immunotype-3
TCGA.BH.A18G.01	Immunotype-3
TCGA.C8.A131.01	Immunotype-3
TCGA.C8.A26Y.01	Immunotype-3
TCGA.C8.A27B.01	Immunotype-3
TCGA.D8.A1XK.01	Immunotype-3
TCGA.D8.A27F.01	Immunotype-3
TCGA.E2.A150.01	Immunotype-3
TCGA.E2.A1LI.01	Immunotype-3
TCGA.E2.A1LK.01	Immunotype-3
TCGA.EW.A1P8.01	Immunotype-3

## Sheet: 1F Immunotypes METABRIC TNBC
Supplementary Table 1F. TNBC TNBC Samples and immunotypes
METABRIC Samples	METABRIC Immunotypes
MB.0062	Immunotype-3
MB.0079	Immunotype-3
MB.0100	Immunotype-2
MB.0115	Immunotype-1
MB.0127	Immunotype-2
MB.0149	Immunotype-2
MB.0157	Immunotype-1
MB.0163	Immunotype-2
MB.0164	Immunotype-3
MB.0174	Immunotype-3
MB.0179	Immunotype-1
MB.0188	Immunotype-1
MB.0191	Immunotype-3
MB.0200	Immunotype-3
MB.0206	Immunotype-1
MB.0211	Immunotype-3
MB.0214	Immunotype-3
MB.0220	Immunotype-1
MB.0221	Immunotype-3
MB.0238	Immunotype-1
MB.0249	Immunotype-3
MB.0259	Immunotype-3
MB.0265	Immunotype-1
MB.0269	Immunotype-3
MB.0278	Immunotype-2
MB.0284	Immunotype-3
MB.0289	Immunotype-3
MB.0292	Immunotype-3
MB.0294	Immunotype-1
MB.0303	Immunotype-1
MB.0316	Immunotype-1
MB.0318	Immunotype-2
MB.0340	Immunotype-3
MB.0350	Immunotype-2
MB.0352	Immunotype-1
MB.0354	Immunotype-1
MB.0372	Immunotype-2
MB.0396	Immunotype-1
MB.0399	Immunotype-3
MB.0400	Immunotype-2
MB.0401	Immunotype-2
MB.0414	Immunotype-1
MB.0420	Immunotype-3
MB.0424	Immunotype-3
MB.0436	Immunotype-3
MB.0446	Immunotype-3
MB.0453	Immunotype-3
MB.0464	Immunotype-1
MB.0470	Immunotype-2
MB.0481	Immunotype-2
MB.0489	Immunotype-1
MB.0494	Immunotype-3
MB.0495	Immunotype-3
MB.0500	Immunotype-3
MB.0502	Immunotype-1
MB.0516	Immunotype-3
MB.0525	Immunotype-3
MB.0540	Immunotype-1
MB.0558	Immunotype-3
MB.0581	Immunotype-3
MB.0582	Immunotype-2
MB.0588	Immunotype-2
MB.0608	Immunotype-1
MB.0613	Immunotype-3
MB.0617	Immunotype-2
MB.0627	Immunotype-1
MB.0634	Immunotype-1
MB.0639	Immunotype-2
MB.0653	Immunotype-3
MB.0658	Immunotype-1
MB.0659	Immunotype-2
MB.0660	Immunotype-3
MB.0664	Immunotype-3
MB.0869	Immunotype-3
MB.0874	Immunotype-3
MB.0893	Immunotype-1
MB.0901	Immunotype-3
MB.0906	Immunotype-3
MB.2556	Immunotype-2
MB.2643	Immunotype-2
MB.2718	Immunotype-1
MB.2724	Immunotype-1
MB.2753	Immunotype-3
MB.2754	Immunotype-3
MB.2771	Immunotype-2
MB.2827	Immunotype-1
MB.2833	Immunotype-1
MB.2834	Immunotype-1
MB.2842	Immunotype-3
MB.2849	Immunotype-1
MB.2850	Immunotype-1
MB.2857	Immunotype-1
MB.2904	Immunotype-1
MB.2912	Immunotype-1
MB.2917	Immunotype-3
MB.2922	Immunotype-3
MB.2929	Immunotype-3
MB.2957	Immunotype-3
MB.2963	Immunotype-2
MB.2993	Immunotype-2
MB.3001	Immunotype-3
MB.3014	Immunotype-3
MB.3046	Immunotype-2
MB.3057	Immunotype-3
MB.3058	Immunotype-3
MB.3062	Immunotype-1
MB.3063	Immunotype-3
MB.3067	Immunotype-1
MB.3123	Immunotype-3
MB.3153	Immunotype-3
MB.3211	Immunotype-1
MB.3218	Immunotype-1
MB.3271	Immunotype-1
MB.3277	Immunotype-1
MB.3292	Immunotype-1
MB.3297	Immunotype-1
MB.3383	Immunotype-3
MB.3395	Immunotype-1
MB.3396	Immunotype-3
MB.3453	Immunotype-3
MB.3476	Immunotype-1
MB.3500	Immunotype-3
MB.3502	Immunotype-3
MB.3567	Immunotype-1
MB.3702	Immunotype-1
MB.3706	Immunotype-3
MB.3752	Immunotype-1
MB.4015	Immunotype-3
MB.4024	Immunotype-2
MB.4146	Immunotype-1
MB.4254	Immunotype-1
MB.4303	Immunotype-3
MB.4332	Immunotype-3
MB.4351	Immunotype-1
MB.4354	Immunotype-1
MB.4407	Immunotype-2
MB.4408	Immunotype-1
MB.4416	Immunotype-1
MB.4417	Immunotype-3
MB.4621	Immunotype-2
MB.4622	Immunotype-1
MB.4640	Immunotype-2
MB.4660	Immunotype-2
MB.4667	Immunotype-1
MB.4679	Immunotype-1
MB.4696	Immunotype-3
MB.4707	Immunotype-2
MB.4714	Immunotype-1
MB.4715	Immunotype-3
MB.4717	Immunotype-3
MB.4732	Immunotype-1
MB.4733	Immunotype-1
MB.4757	Immunotype-1
MB.4758	Immunotype-2
MB.4769	Immunotype-3
MB.4792	Immunotype-2
MB.4793	Immunotype-3
MB.4859	Immunotype-1
MB.4865	Immunotype-1
MB.4880	Immunotype-3
MB.4881	Immunotype-3
MB.4888	Immunotype-3
MB.4893	Immunotype-1
MB.4904	Immunotype-1
MB.4911	Immunotype-3
MB.4928	Immunotype-1
MB.4931	Immunotype-1
MB.4938	Immunotype-3
MB.4942	Immunotype-1
MB.4945	Immunotype-2
MB.4974	Immunotype-1
MB.4982	Immunotype-3
MB.4992	Immunotype-2
MB.4993	Immunotype-3
MB.5008	Immunotype-3
MB.5041	Immunotype-1
MB.5052	Immunotype-1
MB.5057	Immunotype-2
MB.5058	Immunotype-3
MB.5065	Immunotype-1
MB.5070	Immunotype-1
MB.5072	Immunotype-2
MB.5100	Immunotype-1
MB.5102	Immunotype-3
MB.5115	Immunotype-2
MB.5126	Immunotype-1
MB.5135	Immunotype-2
MB.5138	Immunotype-1
MB.5145	Immunotype-1
MB.5148	Immunotype-2
MB.5155	Immunotype-2
MB.5162	Immunotype-2
MB.5173	Immunotype-3
MB.5208	Immunotype-2
MB.5209	Immunotype-1
MB.5213	Immunotype-3
MB.5222	Immunotype-1
MB.5223	Immunotype-1
MB.5225	Immunotype-1
MB.5232	Immunotype-3
MB.5235	Immunotype-2
MB.5236	Immunotype-1
MB.5258	Immunotype-3
MB.5281	Immunotype-3
MB.5295	Immunotype-2
MB.5298	Immunotype-1
MB.5299	Immunotype-1
MB.5323	Immunotype-1
MB.5335	Immunotype-3
MB.5346	Immunotype-2
MB.5348	Immunotype-1
MB.5390	Immunotype-3
MB.5392	Immunotype-3
MB.5408	Immunotype-1
MB.5421	Immunotype-2
MB.5427	Immunotype-2
MB.5440	Immunotype-1
MB.5446	Immunotype-2
MB.5450	Immunotype-1
MB.5465	Immunotype-2
MB.5526	Immunotype-1
MB.5529	Immunotype-3
MB.5531	Immunotype-3
MB.5547	Immunotype-2
MB.5548	Immunotype-1
MB.5551	Immunotype-2
MB.5560	Immunotype-3
MB.5566	Immunotype-3
MB.5572	Immunotype-1
MB.5577	Immunotype-1
MB.5602	Immunotype-1
MB.5616	Immunotype-1
MB.5624	Immunotype-1
MB.5633	Immunotype-1
MB.5634	Immunotype-1
MB.5651	Immunotype-1
MB.5655	Immunotype-2
MB.6052	Immunotype-1
MB.6055	Immunotype-1
MB.6058	Immunotype-3
MB.6062	Immunotype-1
MB.6098	Immunotype-3
MB.6143	Immunotype-2
MB.6144	Immunotype-1
MB.6152	Immunotype-1
MB.6178	Immunotype-3
MB.6188	Immunotype-1
MB.6223	Immunotype-1
MB.6237	Immunotype-2
MB.6242	Immunotype-3
MB.6245	Immunotype-2
MB.6248	Immunotype-3
MB.6251	Immunotype-2
MB.6272	Immunotype-1
MB.6280	Immunotype-3
MB.6305	Immunotype-1
MB.6318	Immunotype-3
MB.6336	Immunotype-1
MB.7007	Immunotype-3
MB.7008	Immunotype-3
MB.7009	Immunotype-2
MB.7012	Immunotype-3
MB.7017	Immunotype-1
MB.7023	Immunotype-3
MB.7025	Immunotype-1
MB.7030	Immunotype-2
MB.7031	Immunotype-3
MB.7036	Immunotype-3
MB.7038	Immunotype-2
MB.7039	Immunotype-2
MB.7045	Immunotype-3
MB.7049	Immunotype-2
MB.7052	Immunotype-1
MB.7055	Immunotype-2
MB.7057	Immunotype-3
MB.7066	Immunotype-2
MB.7078	Immunotype-2
MB.7081	Immunotype-1
MB.7087	Immunotype-3
MB.7089	Immunotype-1
MB.7090	Immunotype-3
MB.7114	Immunotype-3
MB.7119	Immunotype-1
MB.7121	Immunotype-1
MB.7145	Immunotype-3
MB.7151	Immunotype-2
MB.7154	Immunotype-1
MB.7155	Immunotype-1
MB.7158	Immunotype-1
MB.7159	Immunotype-2
MB.7165	Immunotype-3
MB.7205	Immunotype-1
MB.7208	Immunotype-1
MB.7225	Immunotype-2
MB.7252	Immunotype-1
MB.7258	Immunotype-2
MB.7267	Immunotype-2
MB.7269	Immunotype-1
MB.7270	Immunotype-1

## Sheet: 1G Biocarta Immunotype-1
Supplementary Table 1G - Biocarta 2016 pathway (significant) enrichment using Enrichr for immunotype-1 genes
Term	P-value	Adjusted P-value	log 10 adj p vlaue	Odds Ratio	Combined Score	Genes
The Co-Stimulatory Signal During T-cell Activation_Homo sapiens_h_ctla4Pathway	1.48418e-16	3.51751e-14	13.4538	62.1118	2263.76	CD86;ITK;LCK;CD80;CD28;CD3G;CD247;CD3E;ICOS;CD3D
Lck and Fyn tyrosine kinases in initiation of TCR Activation_Homo sapiens_h_tcraPathway	3.16486e-12	3.75036e-10	9.42593	66.8896	1771.16	ZAP70;PTPRC;LCK;CD3G;CD247;CD3E;CD3D
Activation of Csk by cAMP-dependent Protein Kinase Inhibits Signaling through the T Cell Receptor_Homo sapiens_h_CSKPathway	5.05628e-11	3.99446e-09	8.39854	26.0003	616.41	ZAP70;PTPRC;LCK;CCL4;CD3G;CD247;CD3E;CCR5;CD3D
Role of MEF2D in T-cell Apoptosis_Homo sapiens_h_mef2dPathway	3.34776e-09	1.98355e-07	6.70256	28.9855	565.651	ZAP70;PTPRC;LCK;CD3G;CD247;CD3E;CD3D
Ras-Independent pathway in NK cell-mediated cytotoxicity_Homo sapiens_h_nkcellsPathway	1.66197e-08	7.87775e-07	6.1036	33.8792	606.866	CD2;FCGR3A;KLRC2;CD28;KLRD1;KLRC1
IL 2 signaling pathway_Homo sapiens_h_il2Pathway	5.99643e-08	2.36859e-06	5.62551	44.3656	737.778	LCK;IL2RA;IL2RB;IL2RG;JAK3
T Cell Receptor Signaling Pathway_Homo sapiens_h_tcrPathway	2.81928e-07	9.54526e-06	5.02021	15.8103	238.445	ZAP70;PTPRC;LCK;CD3G;CD247;CD3E;CD3D
IL12 and Stat4 Dependent Signaling Pathway in Th1 Development_Homo sapiens_h_IL12Pathway	5.15281e-06	0.000152652	3.8163	33.1263	403.345	STAT4;IL12RB1;CCR5;IL18R1
TACI and BCMA stimulation of B cell immune responses_Homo sapiens_h_tall1Pathway	2.78347e-05	0.00073298	3.13491	46.5839	488.629	TNFRSF13B;TNFRSF17;TNFSF13B
IL-2 Receptor Beta Chain in T cell Activation_Homo sapiens_h_il2rbPathway	4.55012e-05	0.00107838	2.96723	12.6759	126.731	SOCS1;IL2RA;IL2RB;IL2RG;JAK3
BCR Signaling Pathway_Homo sapiens_h_bcrPathway	0.000107436	0.00212187	2.67328	16.0289	146.481	CD79B;CD79A;BLNK;BTK
Granzyme A mediated Apoptosis Pathway_Homo sapiens_h_setPathway	0.000106789	0.00230081	2.63812	31.0559	283.996	GZMA;PRF1;GZMB
IL 4 signaling pathway_Homo sapiens_h_il4Pathway	0.000216971	0.003673	2.43498	24.8447	209.584	FCER2;IL2RG;JAK3
IL-7 Signal Transduction_Homo sapiens_h_il7Pathway	0.000216971	0.00395554	2.40279	24.8447	209.584	LCK;IL2RG;JAK3
The information-processing pathway at the IFN-beta enhancer_Homo sapiens_h_pcafpathway	0.00160424	0.025347	1.59607	12.8507	82.6957	IRF4;IRF1;IRF7
NO2-dependent IL 12 Pathway in NK cells_Homo sapiens_h_no2il12Pathway	0.00223396	0.0311441	1.50662	27.6052	168.502	STAT4;IL12RB1
Pertussis toxin-insensitive CCR5 Signaling in Macrophage_Homo sapiens_h_Ccr5Pathway	0.00223396	0.0330906	1.4803	27.6052	168.502	CCL4;CCR5
IL22 Soluble Receptor Signaling Pathway _Homo sapiens_h_il22bppathway	0.00337709	0.044465	1.35198	22.5861	128.532	STAT1;IL22RA2
IL 3 signaling pathway_Homo sapiens_h_il3Pathway	0.00403115	0.0477692	1.32085	20.7039	114.155	IL3RA;CSF2RB
Antigen Processing and Presentation_Homo sapiens_h_mhcPathway	0.00403115	0.0502833	1.29858	20.7039	114.155	TAP1;PSMB9
Caspase Cascade in Apoptosis_Homo sapiens_h_caspasePathway	0.0145835	0.150273	0.823118	10.8021	45.6696	PRF1;GZMB
Stathmin and breast cancer resistance to antimicrotubule agents_Homo sapiens_h_stathminPathway	0.0158261	0.156282	0.80609	10.352	42.9203	CD2;CD247
CTCF: First Multivalent Nuclear Factor_Homo sapiens_h_ctcfPathway	0.0145835	0.157104	0.803813	10.8021	45.6696	CD79B;CD79A
Regulation of BAD phosphorylation_Homo sapiens_h_badPathway	0.0145835	0.164585	0.783609	10.8021	45.6696	IL3RA;CSF2RB

## Sheet: 1H Reactome Immunotype-1
Supplementary Table 1H -Reactome 2016 pathway (significant) enrichment using Enrichr for immunotype-1 genes
Term	P-value	Adjusted P-value	Odds Ratio	Combined Score	Genes
Immune System_Homo sapiens_R-HSA-168256	2.67202e-71	4.0882e-68	8.11027	1317.92	CD86;IFITM1;CD80;IFIT1;TNF;ICAM1;IFIT2;CD96;IL1R2;CD180;CYBB;TAP1;CLEC4C;CD8B;IFI27;CD8A;BTK;CARD11;BLK;CD274;KLRB1;TXK;EBI3;CSF2RB;CD1D;MEFV;IL22RA2;C3;CD79B;CD79A;KLRK1;SOCS1;CD19;BTLA;SLAMF7;TNFRSF17;SLAMF6;KLRC1;ICOS;VCAM1;KLRC2;TNFSF14;TNFSF15;SH2D1A;ISG15;BST2;ISG20;PTPRC;SELL;CD28;CD27;KLRD1;IL7R;CD22;ITK;TNFRSF13B;FLT3;CD3G;TNFRSF13C;CD3E;ITGAL;CD3D;TNFSF13B;IFIH1;FCGR3A;BLNK;CCR6;JAK3;CC…
Adaptive Immune System_Homo sapiens_R-HSA-1280218	3.89473e-34	2.97947e-31	8.4772	652.136	CD86;ITK;IFITM1;CD80;CD3G;CD3E;ITGAL;CD3D;ICAM1;FCGR3A;BLNK;CD96;CYBB;TAP1;PDCD1LG2;NCR1;ZAP70;CD8B;CD8A;LCK;BTK;CARD11;BLK;CD274;KLRB1;CD1D;C3;CD79B;CD79A;KLRK1;SOCS1;CD19;BTLA;SLAMF7;SLAMF6;KLRC1;ICOS;FCGR1A;KLRG1;MICB;VCAM1;SH2D1A;LILRB1;LILRB3;PSMB9;PTPRC;SELL;CD28;KLRD1;CD247;PDCD1;CD22
Immunoregulatory interactions between a Lymphoid and a non-Lymphoid cell_Homo sapiens_R-HSA-198933	5.54893e-33	2.82995e-30	23.737	1762.99	IFITM1;KLRB1;CD3G;CD1D;CD3E;ITGAL;CD3D;ICAM1;C3;FCGR3A;KLRK1;CD19;SLAMF7;SLAMF6;KLRC1;FCGR1A;MICB;KLRG1;CD96;VCAM1;SH2D1A;LILRB1;LILRB3;NCR1;CD8B;SELL;CD8A;KLRD1;CD247;CD22
Cytokine Signaling in Immune system_Homo sapiens_R-HSA-1280215	1.77666e-30	6.79573e-28	9.01623	617.637	IFITM1;TNFRSF13B;FLT3;EBI3;CSF2RB;TNFRSF13C;IFIT1;IL2RG;TNF;ICAM1;IFIT2;IL22RA2;TNFSF13B;SOCS1;BLNK;TNFRSF17;FCGR1A;IL12RB1;JAK3;IL32;VCAM1;TNFSF14;TNFSF15;STAT1;IL1R2;MX1;ISG15;PSMB9;BST2;ISG20;IFI27;IRF4;LCK;IRF1;OAS3;IL2RA;IL3RA;IL2RB;IRF7;LTA;CD27;IRF8;LTB;IL7R;IL18R1
Chemokine receptors bind chemokines_Homo sapiens_R-HSA-380108	2.42781e-19	7.42909e-17	33.2742	1426.2	CCR1;CXCL9;CXCR5;CXCR6;CXCL13;CXCL10;CXCL11;CXCR3;CCL5;CCL4;CCR7;CCR6;CCR5;CCR4;CCR2
Innate Immune System_Homo sapiens_R-HSA-168249	4.82628e-19	1.2307e-16	5.84944	246.7	CD86;ITK;CD80;TXK;CSF2RB;CD3G;MEFV;IL2RG;C3;IFIH1;FCGR3A;KLRK1;SOCS1;CD19;CCR6;FCGR1A;JAK3;CCR2;KLRC2;CD180;ISG15;PSMB9;CLEC4C;GZMM;LCK;IRF1;IL2RA;IL3RA;IL2RB;BTK;CD28;IRF7;TLR8;KLRD1;TLR10;TLR7;CD247;CARD11
Interferon alpha/beta signaling_Homo sapiens_R-HSA-909733	6.10259e-18	1.33385e-15	27.4023	1086.17	IFITM1;STAT1;MX1;ISG15;IFIT1;IFIT2;BST2;ISG20;SOCS1;IFI27;IRF4;IRF1;OAS3;IRF7;IRF8
Costimulation by the CD28 family_Homo sapiens_R-HSA-388841	1.71635e-14	3.28252e-12	22.4293	710.918	CD86;CD274;CD80;CD3G;PDCD1LG2;CD3E;CD3D;LCK;BTLA;CD28;CD247;PDCD1;ICOS
Interferon Signaling_Homo sapiens_R-HSA-913531	2.86025e-14	4.86242e-12	11.4083	355.771	IFITM1;VCAM1;STAT1;MX1;ISG15;IFIT1;ICAM1;IFIT2;BST2;ISG20;SOCS1;IFI27;IRF4;IRF1;OAS3;IRF7;IRF8;FCGR1A
Peptide ligand-binding receptors_Homo sapiens_R-HSA-375276	4.0136e-12	6.14081e-10	10.2983	270.242	CCR1;CXCL9;CXCR5;CXCR6;CXCL13;C3;CXCL10;CXCL11;CCL5;CXCR3;CCL4;CCR7;CCR6;CCR5;CCR4;CCR2
PD-1 signaling_Homo sapiens_R-HSA-389948	2.04425e-11	2.84337e-09	38.2226	940.789	CD274;LCK;CD3G;PDCD1LG2;CD247;PDCD1;CD3E;CD3D
TNFR2 non-canonical NF-kB pathway_Homo sapiens_R-HSA-5668541	2.84407e-10	3.62619e-08	14.3838	316.164	TNFRSF13B;TNFSF14;TNFSF15;LTA;TNFRSF17;CD27;TNFRSF13C;LTB;TNF;TNFSF13B;PSMB9
TNFs bind their physiological receptors_Homo sapiens_R-HSA-5669034	5.92668e-10	6.97524e-08	36.2319	769.797	TNFRSF13B;TNFSF14;TNFSF15;LTA;TNFRSF17;CD27;TNFSF13B
G alpha (i) signalling events_Homo sapiens_R-HSA-418594	1.03938e-09	1.1359e-07	7.76398	160.595	CCR1;CXCL9;CXCR5;CXCR6;CXCL13;C3;CXCL10;CXCL11;CCL5;CXCR3;CCR7;CCR6;CCR5;CCR4;CCR2
Signaling by Interleukins_Homo sapiens_R-HSA-449147	2.94601e-09	3.00493e-07	5.70415	112.045	IL32;FLT3;STAT1;IL1R2;EBI3;CSF2RB;IL2RG;IL22RA2;PSMB9;LCK;IL2RA;IL3RA;IL2RB;BLNK;IL7R;IL12RB1;JAK3;IL18R1
Interferon gamma signaling_Homo sapiens_R-HSA-877300	3.92773e-09	3.75589e-07	13.3574	258.535	SOCS1;VCAM1;IRF4;STAT1;IRF1;OAS3;IRF7;IRF8;FCGR1A;ICAM1
Class A/1 (Rhodopsin-like receptors)_Homo sapiens_R-HSA-373076	8.06612e-09	7.25951e-07	6.15349	114.674	CCR1;CXCL9;CXCR5;CXCR6;CXCL13;C3;CXCL10;CXCL11;CCL5;CXCR3;CCL4;CCR7;CCR6;CCR5;CCR4;CCR2
Generation of second messenger molecules_Homo sapiens_R-HSA-202433	1.06913e-08	9.08757e-07	24.8447	455.996	ITK;ZAP70;LCK;CD3G;CD247;CD3E;CD3D
Translocation of ZAP-70 to Immunological synapse_Homo sapiens_R-HSA-202430	1.21677e-08	9.79824e-07	35.4925	646.831	ZAP70;LCK;CD3G;CD247;CD3E;CD3D
DAP12 signaling_Homo sapiens_R-HSA-2424491	1.95721e-08	1.49727e-06	5.77784	102.552	CD86;KLRC2;CD80;CSF2RB;IL2RG;PSMB9;KLRK1;LCK;CD19;IL2RA;IL3RA;IL2RB;BTK;CD28;KLRD1;JAK3
Phosphorylation of CD3 and TCR zeta chains_Homo sapiens_R-HSA-202427	2.95845e-08	2.15544e-06	31.0559	538.386	PTPRC;LCK;CD3G;CD247;CD3E;CD3D
DAP12 interactions_Homo sapiens_R-HSA-2172127	3.54653e-08	2.46645e-06	5.53643	94.9758	CD86;KLRC2;CD80;CSF2RB;IL2RG;PSMB9;KLRK1;LCK;CD19;IL2RA;IL3RA;IL2RB;BTK;CD28;KLRD1;JAK3
TCR signaling_Homo sapiens_R-HSA-202403	3.9891e-08	2.65362e-06	10.5274	179.357	ITK;ZAP70;PTPRC;LCK;CD3G;CD247;CD3E;CD3D;CARD11;PSMB9
Signaling by the B Cell Receptor (BCR)_Homo sapiens_R-HSA-983705	5.42442e-08	3.45806e-06	6.93093	115.953	CD86;BLK;CD80;PSMB9;CD79B;CD79A;LCK;CD19;BTK;CD28;BLNK;CARD11;CD22
Antigen activates B Cell Receptor (BCR) leading to generation of second messengers_Homo sapiens_R-HSA-983695	9.22165e-08	5.64365e-06	18.5014	299.706	BLK;CD79B;CD79A;CD19;BLNK;BTK;CD22
Fc epsilon receptor (FCERI) signaling_Homo sapiens_R-HSA-2454202	1.31695e-07	7.74975e-06	5.03184	79.7183	CD86;ITK;CD80;TXK;CSF2RB;IL2RG;PSMB9;LCK;CD19;IL2RA;IL3RA;IL2RB;BTK;CD28;JAK3;CARD11
TNF receptor superfamily (TNFSF) members mediating non-canonical NF-kB pathway_Homo sapiens_R-HSA-5676594	1.81761e-07	1.02998e-05	36.5364	567.065	TNFSF14;LTA;TNFRSF13C;LTB;TNFSF13B
GPVI-mediated activation cascade_Homo sapiens_R-HSA-114604	2.17057e-07	1.18606e-05	16.4069	251.733	LCK;IL2RA;IL3RA;IL2RB;CSF2RB;IL2RG;JAK3
Signaling by SCF-KIT_Homo sapiens_R-HSA-1433557	3.98847e-07	2.10426e-05	5.35117	78.8478	CD86;STAT1;CD80;CSF2RB;IL2RG;PSMB9;SOCS1;LCK;CD19;IL2RA;IL3RA;IL2RB;CD28;JAK3
GPCR ligand binding_Homo sapiens_R-HSA-500792	6.89832e-07	3.51814e-05	4.44648	63.0814	CCR1;CXCL9;CXCR5;CXCR6;CXCL13;C3;CXCL10;CXCL11;CCL5;CXCR3;CCL4;CCR7;CCR6;CCR5;CCR4;CCR2
Cell surface interactions at the vascular wall_Homo sapiens_R-HSA-202733	1.58718e-06	7.83352e-05	9.83949	131.392	SPN;CD2;SELPLG;SELL;LCK;CD48;ITGAL;CD244
CD28 dependent Vav1 pathway_Homo sapiens_R-HSA-389359	1.90416e-06	9.10428e-05	41.4079	545.402	CD86;LCK;CD80;CD28
G beta:gamma signalling through PI3Kgamma_Homo sapiens_R-HSA-392451	2.29969e-06	0.000106622	15.528	201.595	IL2RA;IL3RA;IL2RB;CSF2RB;IL2RG;JAK3
Hemostasis_Homo sapiens_R-HSA-109582	2.39166e-06	0.000107625	3.82573	49.5184	SELPLG;CSF2RB;CTSW;ITGAL;IL2RG;SPN;CD2;SELL;LCK;IRF1;IL2RA;IL3RA;IL2RB;IRF7;CD48;JAK3;CD244
G-protein beta:gamma signalling_Homo sapiens_R-HSA-397795	3.30845e-06	0.000144627	14.6145	184.421	IL2RA;IL3RA;IL2RB;CSF2RB;IL2RG;JAK3
Downstream signal transduction_Homo sapiens_R-HSA-186763	4.05409e-06	0.000172299	4.7358	58.7986	CD86;STAT1;CD80;CSF2RB;IL2RG;PSMB9;LCK;CD19;IL2RA;IL3RA;IL2RB;CD28;JAK3
Signaling by PDGF_Homo sapiens_R-HSA-186797	8.19995e-06	0.000339079	4.43656	51.9582	CD86;STAT1;CD80;CSF2RB;IL2RG;PSMB9;LCK;CD19;IL2RA;IL3RA;IL2RB;CD28;JAK3
Downstream signaling of activated FGFR2_Homo sapiens_R-HSA-5654696	1.49876e-05	0.00060345	4.53095	50.3311	CD86;LCK;CD80;CD19;IL2RA;IL3RA;IL2RB;CD28;CSF2RB;IL2RG;JAK3;PSMB9
Downstream signaling of activated FGFR4_Homo sapiens_R-HSA-5654716	1.49876e-05	0.000587977	4.53095	50.3311	CD86;LCK;CD80;CD19;IL2RA;IL3RA;IL2RB;CD28;CSF2RB;IL2RG;JAK3;PSMB9
Downstream signaling of activated FGFR3_Homo sapiens_R-HSA-5654708	1.49876e-05	0.000573277	4.53095	50.3311	CD86;LCK;CD80;CD19;IL2RA;IL3RA;IL2RB;CD28;CSF2RB;IL2RG;JAK3;PSMB9
Downstream TCR signaling_Homo sapiens_R-HSA-202424	1.53821e-05	0.000574017	8.78349	97.3413	LCK;CD3G;CD247;CD3E;CD3D;CARD11;PSMB9
Signaling by ERBB4_Homo sapiens_R-HSA-1236394	1.54463e-05	0.000562686	4.51722	50.0424	CD86;LCK;CD80;CD19;IL2RA;IL3RA;IL2RB;CD28;CSF2RB;IL2RG;JAK3;PSMB9
Signaling by FGFR4_Homo sapiens_R-HSA-5654743	1.64005e-05	0.000583552	4.49001	49.4718	CD86;LCK;CD80;CD19;IL2RA;IL3RA;IL2RB;CD28;CSF2RB;IL2RG;JAK3;PSMB9
Downstream signaling of activated FGFR1_Homo sapiens_R-HSA-5654687	1.64005e-05	0.000570289	4.49001	49.4718	CD86;LCK;CD80;CD19;IL2RA;IL3RA;IL2RB;CD28;CSF2RB;IL2RG;JAK3;PSMB9
Signaling by FGFR3_Homo sapiens_R-HSA-5654741	1.68966e-05	0.000574485	4.47653	49.1898	CD86;LCK;CD80;CD19;IL2RA;IL3RA;IL2RB;CD28;CSF2RB;IL2RG;JAK3;PSMB9
Signaling by FGFR1_Homo sapiens_R-HSA-5654736	1.84645e-05	0.000614146	4.43656	48.357	CD86;LCK;CD80;CD19;IL2RA;IL3RA;IL2RB;CD28;CSF2RB;IL2RG;JAK3;PSMB9
CD28 dependent PI3K/Akt signaling_Homo sapiens_R-HSA-389357	2.64264e-05	0.000860263	22.5861	238.084	CD86;LCK;CD80;CD28
Signaling by EGFR_Homo sapiens_R-HSA-177929	3.1678e-05	0.00100974	4.19911	43.5023	CD86;LCK;CD80;CD19;IL2RA;IL3RA;IL2RB;CD28;CSF2RB;IL2RG;JAK3;PSMB9
Signaling by FGFR2_Homo sapiens_R-HSA-5654738	3.72823e-05	0.00116412	4.12932	42.1066	CD86;LCK;CD80;CD19;IL2RA;IL3RA;IL2RB;CD28;CSF2RB;IL2RG;JAK3;PSMB9
Signaling by FGFR_Homo sapiens_R-HSA-190236	4.25914e-05	0.0013033	4.0729	40.9891	CD86;LCK;CD80;CD19;IL2RA;IL3RA;IL2RB;CD28;CSF2RB;IL2RG;JAK3;PSMB9
GPCR downstream signaling_Homo sapiens_R-HSA-388396	4.26908e-05	0.00128072	2.65381	26.7014	CCR1;CXCL9;CXCR5;CSF2RB;CXCR6;CXCL13;IL2RG;C3;CXCL10;CXCL11;CCL5;CXCR3;IL2RA;IL3RA;IL2RB;CCR7;CCR6;CCR5;CCR4;JAK3;CCR2
NGF signalling via TRKA from the plasma membrane_Homo sapiens_R-HSA-187037	5.24518e-05	0.00154329	3.98578	39.2824	CD86;LCK;CD80;CD19;IL2RA;IL3RA;IL2RB;CD28;CSF2RB;IL2RG;JAK3;PSMB9
The role of Nef in HIV-1 replication and disease pathogenesis_Homo sapiens_R-HSA-164952	7.12375e-05	0.00205648	17.7462	169.467	CD8B;LCK;CD28;CD247
Interleukin-7 signaling_Homo sapiens_R-HSA-1266695	8.05674e-05	0.00228274	33.8792	319.359	IL2RG;IL7R;JAK3
TRAF6 mediated IRF7 activation in TLR7/8 or 9 signaling_Homo sapiens_R-HSA-975110	8.05674e-05	0.00224124	33.8792	319.359	IRF7;TLR8;TLR7
Constitutive Signaling by Aberrant PI3K in Cancer_Homo sapiens_R-HSA-2219530	0.000131347	0.00358857	10.1823	91.0057	CD86;LCK;CD80;CD19;CD28
CD28 co-stimulation_Homo sapiens_R-HSA-389356	0.000137982	0.00370372	15.0574	133.836	CD86;LCK;CD80;CD28
Toll-Like Receptors Cascades_Homo sapiens_R-HSA-168898	0.00014095	0.00371816	6.21118	55.0752	SOCS1;CD180;BTK;IRF7;TLR8;TLR10;TLR7
Signaling by GPCR_Homo sapiens_R-HSA-372790	0.00028161	0.00730276	2.2097	18.0643	CCR1;CXCL9;CXCR5;CSF2RB;CXCR6;CXCL13;IL2RG;PSMB9;C3;CXCL10;CXCL11;CCL5;CXCR3;IL2RA;IL3RA;CCL4;IL2RB;CCR7;CCR6;CCR5;CCR4;JAK3;CCR2
Signalling by NGF_Homo sapiens_R-HSA-166520	0.000294839	0.00751839	3.31263	26.9286	CD86;LCK;CD80;CD19;IL2RA;IL3RA;IL2RB;CD28;CSF2RB;IL2RG;JAK3;PSMB9
CD22 mediated BCR regulation_Homo sapiens_R-HSA-5690714	0.000382274	0.00958817	20.7039	162.927	CD79B;CD79A;CD22
Signal Transduction_Homo sapiens_R-HSA-162582	0.000536621	0.0132424	1.76382	13.282	CD86;CXCL9;CD80;CXCR5;CSF2RB;CXCR6;CXCL13;IL2RG;TNF;C3;SOCS1;CD19;CCL5;CXCR3;CCL4;CCR7;CCR6;CCR5;CCR4;JAK3;CCR2;CCR1;STAT1;CYBB;GZMB;PSMB9;CXCL10;FCER2;CXCL11;LCK;IL2RA;IL3RA;IL2RB;BTK;CD28
PI5P, PP2A and IER3 Regulate PI3K/AKT Signaling_Homo sapiens_R-HSA-6811558	0.000556158	0.0135067	7.48335	56.0836	CD86;LCK;CD80;CD19;CD28
Nef-mediates down modulation of cell surface receptors by recruiting them to clathrin adapters_Homo sapiens_R-HSA-164938	0.000612123	0.0146336	17.7462	131.297	CD8B;LCK;CD28
FCGR activation_Homo sapiens_R-HSA-2029481	0.000646481	0.0152172	10.1407	74.473	FCGR3A;CD3G;CD247;FCGR1A
PI3K/AKT Signaling in Cancer_Homo sapiens_R-HSA-2219528	0.000654334	0.0151687	7.2223	52.9531	CD86;LCK;CD80;CD19;CD28
CTLA4 inhibitory signaling_Homo sapiens_R-HSA-389513	0.000704602	0.0160902	16.9396	122.945	CD86;LCK;CD80
Negative regulation of the PI3K/AKT network_Homo sapiens_R-HSA-199418	0.000804747	0.0181068	6.90131	49.1717	CD86;LCK;CD80;CD19;CD28
Downstream signaling events of B Cell Receptor (BCR)_Homo sapiens_R-HSA-1168372	0.000947401	0.0210076	4.52899	31.5298	CD86;LCK;CD80;CD19;CD28;CARD11;PSMB9
Interleukin-2 signaling_Homo sapiens_R-HSA-451927	0.00101926	0.022278	3.94361	27.1663	LCK;IL2RA;IL3RA;IL2RB;CSF2RB;IL2RG;JAK3;PSMB9
Platelet activation, signaling and aggregation_Homo sapiens_R-HSA-76002	0.00104548	0.0225293	3.92802	26.9591	LCK;IL2RA;IL3RA;IL2RB;CSF2RB;CTSW;IL2RG;JAK3
Regulation of actin dynamics for phagocytic cup formation_Homo sapiens_R-HSA-2029482	0.00112811	0.0239723	6.40328	43.4604	FCGR3A;BTK;CD3G;CD247;FCGR1A
Interleukin-3, 5 and GM-CSF signaling_Homo sapiens_R-HSA-512988	0.00127524	0.0267276	3.80762	25.3763	IL2RA;IL3RA;IL2RB;BLNK;CSF2RB;IL2RG;JAK3;PSMB9
Role of phospholipids in phagocytosis_Homo sapiens_R-HSA-2029485	0.00138937	0.0287263	8.28157	54.4837	FCGR3A;CD3G;CD247;FCGR1A
Nef and signal transduction_Homo sapiens_R-HSA-164944	0.00174675	0.0356337	31.0559	197.205	LCK;CD247
TRAF6 mediated IRF7 activation_Homo sapiens_R-HSA-933541	0.00213952	0.043072	11.646	71.5897	IFIH1;IRF1;IRF7
Disease_Homo sapiens_R-HSA-1643685	0.00222325	0.0441763	2.3988	14.6538	CD86;STAT1;CD80;CSF2RB;ISG15;PSMB9;CD8B;LCK;CD19;BTK;CD28;TLR10;CD247;CCR5
ISG15 antiviral mechanism_Homo sapiens_R-HSA-1169408	0.00272076	0.0533687	6.90131	40.765	STAT1;MX1;ISG15;IFIT1
Antiviral mechanism by IFN-stimulated genes_Homo sapiens_R-HSA-1169410	0.00272076	0.0526931	6.90131	40.765	STAT1;MX1;ISG15;IFIT1
Fcgamma receptor (FCGR) dependent phagocytosis_Homo sapiens_R-HSA-2029480	0.00287837	0.0550488	5.17598	30.2823	FCGR3A;BTK;CD3G;CD247;FCGR1A
GRB2 events in EGFR signaling_Homo sapiens_R-HSA-179812	0.00298934	0.0564653	3.70028	21.5086	IL2RA;IL3RA;IL2RB;CSF2RB;IL2RG;JAK3;PSMB9
SHC1 events in EGFR signaling_Homo sapiens_R-HSA-180336	0.00298934	0.0557767	3.70028	21.5086	IL2RA;IL3RA;IL2RB;CSF2RB;IL2RG;JAK3;PSMB9
SOS-mediated signalling_Homo sapiens_R-HSA-112412	0.00298934	0.0551047	3.70028	21.5086	IL2RA;IL3RA;IL2RB;CSF2RB;IL2RG;JAK3;PSMB9
SHC1 events in ERBB4 signaling_Homo sapiens_R-HSA-1250347	0.00298934	0.0544487	3.70028	21.5086	IL2RA;IL3RA;IL2RB;CSF2RB;IL2RG;JAK3;PSMB9
RAF/MAP kinase cascade_Homo sapiens_R-HSA-5673001	0.00298934	0.0538081	3.70028	21.5086	IL2RA;IL3RA;IL2RB;CSF2RB;IL2RG;JAK3;PSMB9
FRS-mediated FGFR2 signaling_Homo sapiens_R-HSA-5654700	0.00306034	0.0544456	3.6846	21.331	IL2RA;IL3RA;IL2RB;CSF2RB;IL2RG;JAK3;PSMB9
FRS-mediated FGFR4 signaling_Homo sapiens_R-HSA-5654712	0.00306034	0.0538198	3.6846	21.331	IL2RA;IL3RA;IL2RB;CSF2RB;IL2RG;JAK3;PSMB9
FRS-mediated FGFR3 signaling_Homo sapiens_R-HSA-5654706	0.00306034	0.0532082	3.6846	21.331	IL2RA;IL3RA;IL2RB;CSF2RB;IL2RG;JAK3;PSMB9
FRS-mediated FGFR1 signaling_Homo sapiens_R-HSA-5654693	0.00306034	0.0526104	3.6846	21.331	IL2RA;IL3RA;IL2RB;CSF2RB;IL2RG;JAK3;PSMB9
PI-3K cascade:FGFR1_Homo sapiens_R-HSA-5654689	0.00309092	0.0525456	5.09113	29.4231	CD86;LCK;CD80;CD19;CD28
PI-3K cascade:FGFR3_Homo sapiens_R-HSA-5654710	0.00309092	0.0519682	5.09113	29.4231	CD86;LCK;CD80;CD19;CD28
PI3K events in ERBB4 signaling_Homo sapiens_R-HSA-1250342	0.00309092	0.0514034	5.09113	29.4231	CD86;LCK;CD80;CD19;CD28
PIP3 activates AKT signaling_Homo sapiens_R-HSA-1257604	0.00309092	0.0508506	5.09113	29.4231	CD86;LCK;CD80;CD19;CD28
PI-3K cascade:FGFR4_Homo sapiens_R-HSA-5654720	0.00309092	0.0503097	5.09113	29.4231	CD86;LCK;CD80;CD19;CD28
PI-3K cascade:FGFR2_Homo sapiens_R-HSA-5654695	0.00309092	0.0497801	5.09113	29.4231	CD86;LCK;CD80;CD19;CD28
ARMS-mediated activation_Homo sapiens_R-HSA-170984	0.00328112	0.0522928	3.63835	20.8098	IL2RA;IL3RA;IL2RB;CSF2RB;IL2RG;JAK3;PSMB9
Signalling to p38 via RIT and RIN_Homo sapiens_R-HSA-187706	0.00328112	0.0517537	3.63835	20.8098	IL2RA;IL3RA;IL2RB;CSF2RB;IL2RG;JAK3;PSMB9
Frs2-mediated activation_Homo sapiens_R-HSA-170968	0.00335735	0.0524157	3.62319	20.6399	IL2RA;IL3RA;IL2RB;CSF2RB;IL2RG;JAK3;PSMB9
GAB1 signalosome_Homo sapiens_R-HSA-180292	0.00343067	0.0530194	4.96894	28.1988	CD86;LCK;CD80;CD19;CD28
PI3K/AKT activation_Homo sapiens_R-HSA-198203	0.00343067	0.0524892	4.96894	28.1988	CD86;LCK;CD80;CD19;CD28
MAPK1/MAPK3 signaling_Homo sapiens_R-HSA-5684996	0.00343492	0.052034	3.60815	20.4718	IL2RA;IL3RA;IL2RB;CSF2RB;IL2RG;JAK3;PSMB9
Prolonged ERK activation events_Homo sapiens_R-HSA-169893	0.00351386	0.0527079	3.59324	20.3056	IL2RA;IL3RA;IL2RB;CSF2RB;IL2RG;JAK3;PSMB9
Signaling by Leptin_Homo sapiens_R-HSA-2586552	0.00359417	0.0533892	3.57846	20.1411	IL2RA;IL3RA;IL2RB;CSF2RB;IL2RG;JAK3;PSMB9
Interleukin receptor SHC signaling_Homo sapiens_R-HSA-912526	0.00375899	0.0553005	3.54925	19.8176	IL2RA;IL3RA;IL2RB;CSF2RB;IL2RG;JAK3;PSMB9
RIG-I/MDA5 mediated induction of IFN-alpha/beta pathways_Homo sapiens_R-HSA-168928	0.00380492	0.0554431	6.2898	35.0434	IFIH1;IRF1;IRF7;ISG15
Signalling to RAS_Homo sapiens_R-HSA-167044	0.00384352	0.0554772	3.53482	19.6584	IL2RA;IL3RA;IL2RB;CSF2RB;IL2RG;JAK3;PSMB9
Host Interactions of HIV factors_Homo sapiens_R-HSA-162909	0.0039244	0.0561153	4.81487	26.677	CD8B;LCK;CD28;CD247;PSMB9
VEGFR2 mediated cell proliferation_Homo sapiens_R-HSA-5218921	0.00401692	0.0569063	3.50631	19.3452	IL2RA;IL3RA;IL2RB;CSF2RB;IL2RG;JAK3;PSMB9
NOTCH2 intracellular domain regulates transcription_Homo sapiens_R-HSA-2197563	0.00403115	0.0565841	20.7039	114.155	FCER2;GZMB
Antigen processing-Cross presentation_Homo sapiens_R-HSA-1236975	0.00434785	0.0604746	6.05969	32.953	TAP1;CYBB;FCGR1A;PSMB9
VEGFA-VEGFR2 Pathway_Homo sapiens_R-HSA-4420097	0.00447099	0.0616272	3.10559	16.8017	IL2RA;IL3RA;IL2RB;CYBB;CSF2RB;IL2RG;JAK3;PSMB9
Signalling to ERKs_Homo sapiens_R-HSA-187687	0.00447639	0.0611507	3.43702	18.5906	IL2RA;IL3RA;IL2RB;CSF2RB;IL2RG;JAK3;PSMB9
Trafficking and processing of endosomal TLR_Homo sapiens_R-HSA-1679131	0.004739	0.0641653	19.1113	102.282	TLR8;TLR7
Signaling by VEGF_Homo sapiens_R-HSA-194138	0.00517461	0.0694487	3.02984	15.9491	IL2RA;IL3RA;IL2RB;CYBB;CSF2RB;IL2RG;JAK3;PSMB9
Regulation of IFNG signaling_Homo sapiens_R-HSA-877312	0.00549974	0.0731704	17.7462	92.3346	SOCS1;STAT1
TRAF3-dependent IRF activation pathway_Homo sapiens_R-HSA-918233	0.00549974	0.0725397	17.7462	92.3346	IFIH1;IRF7
NCAM signaling for neurite out-growth_Homo sapiens_R-HSA-375165	0.00585705	0.0765923	3.26904	16.8032	IL2RA;IL3RA;IL2RB;CSF2RB;IL2RG;JAK3;PSMB9
Regulation of KIT signaling_Homo sapiens_R-HSA-1433559	0.00717634	0.0930491	15.528	76.661	SOCS1;LCK
MAPK family signaling cascades_Homo sapiens_R-HSA-5683057	0.00826596	0.106277	3.06185	14.6834	IL2RA;IL3RA;IL2RB;CSF2RB;IL2RG;JAK3;PSMB9
IRS-mediated signalling_Homo sapiens_R-HSA-112399	0.00826596	0.105391	3.06185	14.6834	IL2RA;IL3RA;IL2RB;CSF2RB;IL2RG;JAK3;PSMB9
Insulin receptor signalling cascade_Homo sapiens_R-HSA-74751	0.00872933	0.110379	3.02984	14.3647	IL2RA;IL3RA;IL2RB;CSF2RB;IL2RG;JAK3;PSMB9
Diseases of signal transduction_Homo sapiens_R-HSA-5663202	0.00888796	0.111464	3.01932	14.2604	CD86;LCK;STAT1;CD80;CD19;CD28;PSMB9
IGF1R signaling cascade_Homo sapiens_R-HSA-2428924	0.00888796	0.110558	3.01932	14.2604	IL2RA;IL3RA;IL2RB;CSF2RB;IL2RG;JAK3;PSMB9
Signaling by Type 1 Insulin-like Growth Factor 1 Receptor (IGF1R)_Homo sapiens_R-HSA-2404192	0.00888796	0.109666	3.01932	14.2604	IL2RA;IL3RA;IL2RB;CSF2RB;IL2RG;JAK3;PSMB9
IRS-related events triggered by IGF1R_Homo sapiens_R-HSA-2428928	0.00888796	0.108789	3.01932	14.2604	IL2RA;IL3RA;IL2RB;CSF2RB;IL2RG;JAK3;PSMB9
FCERI mediated MAPK activation_Homo sapiens_R-HSA-2871796	0.00904869	0.109877	3.00888	14.1572	IL2RA;IL3RA;IL2RB;CSF2RB;IL2RG;JAK3;PSMB9
HIV Infection_Homo sapiens_R-HSA-162906	0.00927762	0.11177	3.35739	15.7131	CD8B;LCK;CD28;CD247;CCR5;PSMB9
Role of LAT2/NTAL/LAB on calcium mobilization_Homo sapiens_R-HSA-2730905	0.0100946	0.120662	3.83406	17.6204	CD86;LCK;CD80;CD19;CD28
Signaling by Insulin receptor_Homo sapiens_R-HSA-74752	0.0131505	0.155972	2.79603	12.1104	IL2RA;IL3RA;IL2RB;CSF2RB;IL2RG;JAK3;PSMB9
FCERI mediated Ca+2 mobilization_Homo sapiens_R-HSA-2871809	0.0136891	0.161111	6.01082	25.7933	ITK;TXK;BTK
Growth hormone receptor signaling_Homo sapiens_R-HSA-982772	0.0158261	0.184839	10.352	42.9203	SOCS1;STAT1
Diseases associated with the TLR signaling cascade_Homo sapiens_R-HSA-5602358	0.0158261	0.183439	10.352	42.9203	BTK;TLR10
Diseases of Immune System_Homo sapiens_R-HSA-5260271	0.0158261	0.182059	10.352	42.9203	BTK;TLR10
Integrin cell surface interactions_Homo sapiens_R-HSA-216083	0.0168433	0.192315	5.56225	22.7151	VCAM1;ITGAL;ICAM1
Toll Like Receptor 4 (TLR4) Cascade_Homo sapiens_R-HSA-166016	0.0170714	0.193476	4.0729	16.5782	SOCS1;CD180;BTK;IRF7
Regulation of IFNA signaling_Homo sapiens_R-HSA-912694	0.0171124	0.192514	9.93789	40.4269	SOCS1;STAT1

## Sheet: 1I Reactome Immunotype-2
Supplementary Table 1I - Reactome 2016 pathway (significant) enrichment using Enrichr for immunotype-2 genes
Term	Overlap	P-value	Adjusted P-value	Odds Ratio	Combined Score	Genes
Signaling by Interleukins_Homo sapiens_R-HSA-449147	8/392	5.92855e-07	0.000907068	10.7411	154.01	IL22RA1;IL1A;CSF3;IL23R;IL24;NCAM1;IL17F;IL13RA2
Cytokine Signaling in Immune system_Homo sapiens_R-HSA-1280215	9/620	1.81905e-06	0.00139157	7.64007	100.98	IL22RA1;IL1A;CSF3;IFNA7;IL23R;IL24;NCAM1;IL17F;IL13RA2
Immune System_Homo sapiens_R-HSA-168256	13/1547	2.91275e-06	0.0014855	4.42282	56.3751	CSF3;IFNA7;IL23R;IL24;C8B;IL22RA1;IL1A;S100A12;NCAM1;IL17F;MASP2;MASP1;IL13RA2
Ficolins bind to repetitive carbohydrate structures on the target cell surface_Homo sapiens_R-HSA-2855086	2/5	3.50236e-05	0.0133965	210.526	2159.89	MASP2;MASP1
Lectin pathway of complement activation_Homo sapiens_R-HSA-166662	2/6	5.24726e-05	0.0160566	175.439	1728.99	MASP2;MASP1
Interleukin-19, 20, 22, 24_Homo sapiens_R-HSA-8854691	2/9	0.000125483	0.031998	116.959	1050.68	IL22RA1;IL24
Complement cascade_Homo sapiens_R-HSA-166658	3/80	0.000469965	0.102721	19.7368	151.241	MASP2;MASP1;C8B
